# Supplementary material for: Cellulose-Based Hectocycle Nanopolymers: Synthesis, Molecular Docking and Adsorption of Difenoconazole from Aqueous Medium
Source: Int J Mol Sci. 2021 Jun 4;22(11):6090. doi: 10.3390/ijms22116090 (PMC8201209; doi:10.3390/ijms22116090)
Supplement: Supplementary file 1 [file ijms-22-06090-s001.zip]

Archive with 1 entries (1 files):
- ijms-1234420-supplementary.pdf
